# Supplementary material for: The Impact of Dietary Factors during Pregnancy on the Development of Islet Autoimmunity and Type 1 Diabetes: A Systematic Literature Review
Source: Nutrients. 2023 Oct 11;15(20):4333. doi: 10.3390/nu15204333 (PMC10609322; doi:10.3390/nu15204333)
Supplement: Supplementary file 1 [file nutrients-15-04333-s001.zip]

Archive with 3 entries (3 files):
- Supplemental Material Figure S1.pdf
- Supplemental Material Table S1.pdf
- Supplemental Material Table S2.pdf
